# Supplementary material for: Determination of chemical ordering in the complex perovskite Pb(Cd1/3Nb2/3)O3
Source: IUCrJ. 2018 Oct 24;5(Pt 6):808–15. doi: 10.1107/S2052252518013805 (PMC6211540; doi:10.1107/S2052252518013805)
Supplement: Supplementary file 1 [file m-05-00808-sup1.cif]

#=============================================================================
# PUBLICATION DETAILS
#=============================================================================

data_PCN_publ


_publ_section_acknowledgements
;
We thank J. Fabr\'y, M. Kopeck\'y, and J. Kub for the help with the synchrotron
experiment, J. Drahokoupil for the help with diffraction data analysis, and A.
A. Bokov for the helpful discussions.
;

#Added by publCIF


_publ_section_abstract
;
The pure-phase Pb(Cd1/3Nb2/3)O3 (PCN) single crystals and ceramics with complex
perovskite structure are synthesized for the first time. The local chemical
ordering in the PCN has been investigated by X-ray diffraction (including
diffuse scattering) and Cs-corrected transmission electron microscope (TEM)
experiments. It is concluded that the PCN samples have large coherent chemical
ordering regions even extending to the long range, and the ordering model is
consistent with the \b-type chemical ordered regions (\b-CORs). The antiphase
domain boundaries are also observed. Two dielectric anomaly peaks are found in
these two types of samples, one of which indicates possible relaxor behaviour.
The unique structure of the completely ordered regions and its relationship
with the electrical properties make PCN a unique material for the fundamental
understanding of chemically substituted perovskites.
;
#Added by publCIF


_publ_section_synopsis
;
Using various experimental methods including X-ray diffraction and electron
microscopy, this work determines the range and the nature of the chemical
ordering in Pb(Cd1/3Nb2/3)O3 (PCN). The influence of the chemical ordering on
the dielectric property is also discussed, based on the similarity and
difference between PCN and other classical relaxors.
;

#Added by publCIF


# publcif _publ_body_element loop start
loop_
_publ_body_element
_publ_body_title
_publ_body_contents

 section 
;
Introduction
; 
;
In this work, the PCN single crystal and ceramics were synthesized by the
top-cooled solution growth method and the two-step solid state reaction
method, respectively. The {1/2 1/2 1/2} superlattice reflections of the PCN
crystal and ceramics were investigated based on the single-crystal synchrotron
x-ray experiment, lab-based high-resolution x-ray diffraction and selected
area electron diffraction (SAED) methods. The chemically ordered structure was
analyzed by the atomic resolution energy- dispersive X-ray spectroscopy (EDS)
method.
;
 section 
;
Experimental
; 
;

;
 subsection 
;
Synthesis and crystallization
; 
;
The Pb(Cd1/3Nb2/3)O3 single crystals were grown by the top-cooled solution
growth method. Raw materials PbO (>99%), CdO (>99.5%) and Nb2O5 (>99%) were
weighed according to the stoichiometric composition of PCN. PbO was selected
as the flux, and the flux to the charge molar ratio was 7:3. Firstly, the
mixed powder was put into a platinum crucible, and heated up to 1120 \%C in a
cylindrical furnace. It was then soaked at this temperature for 48 hours to
achieve full melt. A platinum wire was attached to the upper surface of the
high temperature solution to induce nucleation near the platinum wire. After
that, the temperature was gradually cooled down to 800 \%C with a rate of 5
\%C/h for the single crystals to grow. The system was then cooled to room
temperature at a faster speed of 120 \%C/h to avoid the formation of other
phases.

Pb(Cd1/3Nb2/3)O3 ceramics were prepared using the two-step solid state reaction
method and sintering process. First, raw materials CdO (>99.5 %) and Nb2O5
(>99 %) oxides were carefully ball-milled in alcohol for 12 hours and then
calcined at 1100 \%C for 6 hours to synthesize the precursor CdNb2O6. Next,
the precursor CdNb2O6 and PbO (>99 %) powers were mixed with a 4 wt% excess of
PbO to compensate the PbO volatilization at high temperatures and then
ball-milled in alcohol for 12 hours. The dried powders were calcined at 825
\%C for 4 hours to obtain the perovskite phase and then re- ground in alcohol
for 12 hours. After calcination, the powders were granulated with a 5 wt%
polyvinyl alcohol (PVA) binder, and then pressed into pellets under a uniaxial
pressure of 250 MPa with a diameter of 8 mm. The pellets were heated at 550
\%C for 0.5 hours to evaporate the PVA binder and then sintered at 1025 \%C
for 4 hours. To minimize the vaporization of PbO, the pellets were buried in
powders with the same composition. In addition, some PbZrO3 +5% PbO powder was
placed in the crucible to provide a saturated atmosphere of lead oxide.
;
 subsection 
;
Refinement
;
;
Crystal data, data collection and structure refinement details are summarized
in Table 1.
;

 section 
;
Results and discussion
; 
;
The results are shown in the phase block.
;
# publcif _publ_body_element loop end

_audit_update_record
;
2018-09-27 # Formatted by publCIF

;


# 1. SUBMISSION DETAILS

_publ_contact_author_name            "Nan Zhang"
   # Name of author for correspondence
_publ_contact_author_address             # Address of author for correspondence
;
Electronic Materials Research Laboratory, Key Laboratory of the Ministry of
Education & International Center for Dielectric Research, Xi'an Jiaotong
University, Xi'an, 710049, China
;
_publ_contact_author_email           nzhang1@xjtu.edu.cn
_publ_contact_author_fax             ?
_publ_contact_author_phone           "+86-29-82665670-8010"

_publ_contact_letter
?
   
_publ_requested_journal              IUCrJ
_publ_requested_coeditor_name        ?
_publ_requested_category             ?   # Acta Cryst. C: one of FI/FM/FO/AD
                                         # Acta Cryst. E: one of EI/EM/EO/AD
#==============================================================================

# 2. PROCESSING SUMMARY (IUCr Office Use Only)

_journal_data_validation_number      ?

_journal_date_recd_electronic        ?
_journal_date_to_coeditor            ?
_journal_date_from_coeditor          ?
_journal_date_accepted               ?
_journal_date_printers_first         ?
_journal_date_printers_final         ?
_journal_date_proofs_out             ?
_journal_date_proofs_in              ?
_journal_coeditor_name               ?
_journal_coeditor_code               ?
_journal_coeditor_notes
?
_journal_techeditor_code             ?
_journal_techeditor_notes
?
_journal_coden_ASTM                  ?
_journal_name_full                   ?
_journal_year                        ?
_journal_volume                      ?
_journal_issue                       ?
_journal_page_first                  ?
_journal_page_last                   ?
_journal_paper_category              ?
_journal_suppl_publ_number           ?
_journal_suppl_publ_pages            ?

#==============================================================================

# 3. TITLE AND AUTHOR LIST

_publ_section_title
;
Determination of chemical ordering in the complex perovskite Pb(Cd1/3 N b2/3)O3
;

_publ_section_title_footnote
.         
 
# The loop structure below should contain the names and addresses of all 
# authors, in the required order of publication. Repeat as necessary.

loop_
_publ_author_name
_publ_author_address
_publ_author_footnote
_publ_author_email
'Wang, Caiyan'
;
Electronic Materials Research Laboratory, Key Laboratory of the Ministry of
Education & International Center for Dielectric Research, Xi'an Jiaotong
University, Xi'an, 710049, China
;
.
.
'Fu, Zhengqian'
;
Analysis and Testing Center for Inorganic Materials, Shanghai Institute of
Ceramics, Chinese Academy of Sciences, Shanghai 200050, China
;
.
.
'Zhang, Nan'
;
Electronic Materials Research Laboratory, Key Laboratory of the Ministry of
Education & International Center for Dielectric Research, Xi'an Jiaotong
University, Xi'an, 710049, China
;
.
;
nzhang1@xjtu.edu.cn
;
'Paciak, Marek'
;
Institute of Physics, The Academy of Sciences of the Czech Republic, 
Na Slovance
2, Prague 18221, 
Czech Republic
;
.
.
'Zhuang, Jian'
;
Electronic Materials Research Laboratory, Key Laboratory of the Ministry of
Education & International Center for Dielectric Research, Xi'an Jiaotong
University, Xi'an, 710049, China
;
.
.
'Liu, Zenghui'
;
Electronic Materials Research Laboratory, Key Laboratory of the Ministry of
Education & International Center for Dielectric Research, Xi'an Jiaotong
University, Xi'an, 710049, China
;
.
.
'Ren, Wei'
;
Electronic Materials Research Laboratory, Key Laboratory of the Ministry of
Education & International Center for Dielectric Research, Xi'an Jiaotong
University, Xi'an, 710049, China
;
.
.
'Ye, Zuo-guang'
;
Department of Chemistry and 4D LABS, Simon Fraser University, Burnaby, British
Columbia V5A 1S6, Canada
;
.
.

#=============================================================================
# OVERALL RESULTS OF THE RIETVELD REFINEMENT
#=============================================================================

data_PCN_overall

_pd_block_id   ?
  
# 5. SAMPLE PREPARATION DATA

# (In the unusual case where multiple samples are used in a single
#  Rietveld study, this information should be placed in a separate 
#  block for each sample and linked to the appropriate diffraction 
#  and crystal data blocks using pointers.)

# The following three fields describe the preparation of the material.
# The cooling rate is in K/min.  The pressure at which the sample was
# prepared is in kPa.  The temperature of preparation is in K.

_pd_prep_cool_rate                ?
_pd_prep_pressure                 ?
_pd_prep_temperature              ?

_pd_char_colour                   ?       # use ICDD colour descriptions

#==============================================================================
# 6. OVERALL REFINEMENT & COMPUTING DETAILS

_refine_special_details
?
_pd_proc_ls_special_details
?

# The following items are used to identify the programs used.
_computing_molecular_graphics     ?
_computing_publication_material   ?

_refine_ls_weighting_scheme       ?
_refine_ls_weighting_details      ?
_refine_ls_hydrogen_treatment     ?
_refine_ls_extinction_method      ?
_refine_ls_extinction_coef        ?
_refine_ls_number_constraints     ?

_refine_ls_restrained_S_all       ?
_refine_ls_restrained_S_obs       ?
_refine_ls_shift/su_max                0.08
_refine_ls_shift/su_mean               0.00
_computing_structure_refinement        Topas-Academic
_refine_ls_number_parameters           40
_refine_ls_goodness_of_fit_all         3.46
_refine_ls_number_restraints           0

# Overall powder R-factors

_pd_proc_ls_prof_R_factor              0.0398
_pd_proc_ls_prof_wR_factor             0.0511
_refine_ls_matrix_type                 full

# pointers to the data blocks containing information on the phases
loop_   
  _pd_phase_block_id
    PCN_phase_01
    PCN_phase_02


#=============================================================================
# INFORMATION FOR PHASE 1 (major phase)
#=============================================================================

data_PCN_phase_1
_database_code_depnum_ccdc_archive 'CCDC 1871645'


_pd_block_id    PCN_phase_01

#==============================================================================
# 7. CHEMICAL, STRUCTURAL AND CRYSTAL DATA

_chemical_name_systematic         Pb(Cd1/3Nb2/3)O3
_chemical_name_common             Pb(Cd1/3Nb2/3)O3

_cell_measurement_temperature     273

# The following item identifies the program(s) used (if appropriate).
_computing_structure_solution     'Topas Academic'

#==============================================================================

# 8. Phase information

_pd_phase_name                         PCN_01				
_cell_length_a                         8.27927(2)
_cell_length_b                         8.27927
_cell_length_c                         8.27927
_cell_angle_alpha                      90.0
_cell_angle_beta                       90.0
_cell_angle_gamma                      90.0
_cell_volume                           567.513(5)
_space_group_crystal_system            cubic
_space_group_name_H-M_alt              'F m -3 m'
loop_ 
  _symmetry_equiv_pos_site_id 
  _symmetry_equiv_pos_as_xyz
       1 +x,+y,+z 
       2 +z,+x,+y 
       3 +y,+z,+x 
       4 +x,+y,-z 
       5 -z,+x,+y 
       6 +y,-z,+x 
       7 -z,+x,-y 
       8 -y,-z,+x 
       9 +y,-z,-x 
      10 -x,+y,-z 
      11 -z,-x,+y 
      12 +x,-y,-z 
      13 +y,+x,+z 
      14 +z,+y,+x 
      15 +x,+z,+y 
      16 +y,+x,-z 
      17 -z,+y,+x 
      18 +x,-z,+y 
      19 -z,+y,-x 
      20 -x,-z,+y 
      21 +x,-z,-y 
      22 -y,+x,-z 
      23 -z,-y,+x 
      24 +y,-x,-z 
      25 -x,-y,-z 
      26 -z,-x,-y 
      27 -y,-z,-x 
      28 -x,-y,+z 
      29 +z,-x,-y 
      30 -y,+z,-x 
      31 +z,-x,+y 
      32 +y,+z,-x 
      33 -y,+z,+x 
      34 +x,-y,+z 
      35 +z,+x,-y 
      36 -x,+y,+z 
      37 -y,-x,-z 
      38 -z,-y,-x 
      39 -x,-z,-y 
      40 -y,-x,+z 
      41 +z,-y,-x 
      42 -x,+z,-y 
      43 +z,-y,+x 
      44 +x,+z,-y 
      45 -x,+z,+y 
      46 +y,-x,+z 
      47 +z,+y,-x 
      48 -y,+x,+z 
      49 +x,+y+1/2,+z+1/2 
      50 +z,+x+1/2,+y+1/2 
      51 +y,+z+1/2,+x+1/2 
      52 +x,+y+1/2,-z+1/2 
      53 -z,+x+1/2,+y+1/2 
      54 +y,-z+1/2,+x+1/2 
      55 -z,+x+1/2,-y+1/2 
      56 -y,-z+1/2,+x+1/2 
      57 +y,-z+1/2,-x+1/2 
      58 -x,+y+1/2,-z+1/2 
      59 -z,-x+1/2,+y+1/2 
      60 +x,-y+1/2,-z+1/2 
      61 +y,+x+1/2,+z+1/2 
      62 +z,+y+1/2,+x+1/2 
      63 +x,+z+1/2,+y+1/2 
      64 +y,+x+1/2,-z+1/2 
      65 -z,+y+1/2,+x+1/2 
      66 +x,-z+1/2,+y+1/2 
      67 -z,+y+1/2,-x+1/2 
      68 -x,-z+1/2,+y+1/2 
      69 +x,-z+1/2,-y+1/2 
      70 -y,+x+1/2,-z+1/2 
      71 -z,-y+1/2,+x+1/2 
      72 +y,-x+1/2,-z+1/2 
      73 -x,-y+1/2,-z+1/2 
      74 -z,-x+1/2,-y+1/2 
      75 -y,-z+1/2,-x+1/2 
      76 -x,-y+1/2,+z+1/2 
      77 +z,-x+1/2,-y+1/2 
      78 -y,+z+1/2,-x+1/2 
      79 +z,-x+1/2,+y+1/2 
      80 +y,+z+1/2,-x+1/2 
      81 -y,+z+1/2,+x+1/2 
      82 +x,-y+1/2,+z+1/2 
      83 +z,+x+1/2,-y+1/2 
      84 -x,+y+1/2,+z+1/2 
      85 -y,-x+1/2,-z+1/2 
      86 -z,-y+1/2,-x+1/2 
      87 -x,-z+1/2,-y+1/2 
      88 -y,-x+1/2,+z+1/2 
      89 +z,-y+1/2,-x+1/2 
      90 -x,+z+1/2,-y+1/2 
      91 +z,-y+1/2,+x+1/2 
      92 +x,+z+1/2,-y+1/2 
      93 -x,+z+1/2,+y+1/2 
      94 +y,-x+1/2,+z+1/2 
      95 +z,+y+1/2,-x+1/2 
      96 -y,+x+1/2,+z+1/2 
      97 +x+1/2,+y,+z+1/2 
      98 +z+1/2,+x,+y+1/2 
      99 +y+1/2,+z,+x+1/2 
     100 +x+1/2,+y,-z+1/2 
     101 -z+1/2,+x,+y+1/2 
     102 +y+1/2,-z,+x+1/2 
     103 -z+1/2,+x,-y+1/2 
     104 -y+1/2,-z,+x+1/2 
     105 +y+1/2,-z,-x+1/2 
     106 -x+1/2,+y,-z+1/2 
     107 -z+1/2,-x,+y+1/2 
     108 +x+1/2,-y,-z+1/2 
     109 +y+1/2,+x,+z+1/2 
     110 +z+1/2,+y,+x+1/2 
     111 +x+1/2,+z,+y+1/2 
     112 +y+1/2,+x,-z+1/2 
     113 -z+1/2,+y,+x+1/2 
     114 +x+1/2,-z,+y+1/2 
     115 -z+1/2,+y,-x+1/2 
     116 -x+1/2,-z,+y+1/2 
     117 +x+1/2,-z,-y+1/2 
     118 -y+1/2,+x,-z+1/2 
     119 -z+1/2,-y,+x+1/2 
     120 +y+1/2,-x,-z+1/2 
     121 -x+1/2,-y,-z+1/2 
     122 -z+1/2,-x,-y+1/2 
     123 -y+1/2,-z,-x+1/2 
     124 -x+1/2,-y,+z+1/2 
     125 +z+1/2,-x,-y+1/2 
     126 -y+1/2,+z,-x+1/2 
     127 +z+1/2,-x,+y+1/2 
     128 +y+1/2,+z,-x+1/2 
     129 -y+1/2,+z,+x+1/2 
     130 +x+1/2,-y,+z+1/2 
     131 +z+1/2,+x,-y+1/2 
     132 -x+1/2,+y,+z+1/2 
     133 -y+1/2,-x,-z+1/2 
     134 -z+1/2,-y,-x+1/2 
     135 -x+1/2,-z,-y+1/2 
     136 -y+1/2,-x,+z+1/2 
     137 +z+1/2,-y,-x+1/2 
     138 -x+1/2,+z,-y+1/2 
     139 +z+1/2,-y,+x+1/2 
     140 +x+1/2,+z,-y+1/2 
     141 -x+1/2,+z,+y+1/2 
     142 +y+1/2,-x,+z+1/2 
     143 +z+1/2,+y,-x+1/2 
     144 -y+1/2,+x,+z+1/2 
     145 +x+1/2,+y+1/2,+z 
     146 +z+1/2,+x+1/2,+y 
     147 +y+1/2,+z+1/2,+x 
     148 +x+1/2,+y+1/2,-z 
     149 -z+1/2,+x+1/2,+y 
     150 +y+1/2,-z+1/2,+x 
     151 -z+1/2,+x+1/2,-y 
     152 -y+1/2,-z+1/2,+x 
     153 +y+1/2,-z+1/2,-x 
     154 -x+1/2,+y+1/2,-z 
     155 -z+1/2,-x+1/2,+y 
     156 +x+1/2,-y+1/2,-z 
     157 +y+1/2,+x+1/2,+z 
     158 +z+1/2,+y+1/2,+x 
     159 +x+1/2,+z+1/2,+y 
     160 +y+1/2,+x+1/2,-z 
     161 -z+1/2,+y+1/2,+x 
     162 +x+1/2,-z+1/2,+y 
     163 -z+1/2,+y+1/2,-x 
     164 -x+1/2,-z+1/2,+y 
     165 +x+1/2,-z+1/2,-y 
     166 -y+1/2,+x+1/2,-z 
     167 -z+1/2,-y+1/2,+x 
     168 +y+1/2,-x+1/2,-z 
     169 -x+1/2,-y+1/2,-z 
     170 -z+1/2,-x+1/2,-y 
     171 -y+1/2,-z+1/2,-x 
     172 -x+1/2,-y+1/2,+z 
     173 +z+1/2,-x+1/2,-y 
     174 -y+1/2,+z+1/2,-x 
     175 +z+1/2,-x+1/2,+y 
     176 +y+1/2,+z+1/2,-x 
     177 -y+1/2,+z+1/2,+x 
     178 +x+1/2,-y+1/2,+z 
     179 +z+1/2,+x+1/2,-y 
     180 -x+1/2,+y+1/2,+z 
     181 -y+1/2,-x+1/2,-z 
     182 -z+1/2,-y+1/2,-x 
     183 -x+1/2,-z+1/2,-y 
     184 -y+1/2,-x+1/2,+z 
     185 +z+1/2,-y+1/2,-x 
     186 -x+1/2,+z+1/2,-y 
     187 +z+1/2,-y+1/2,+x 
     188 +x+1/2,+z+1/2,-y 
     189 -x+1/2,+z+1/2,+y 
     190 +y+1/2,-x+1/2,+z 
     191 +z+1/2,+y+1/2,-x 
     192 -y+1/2,+x+1/2,+z 

# ATOMIC COORDINATES AND DISPLACEMENT PARAMETERS


loop_
   _atom_site_label
   _atom_site_type_symbol
   _atom_site_symmetry_multiplicity
   _atom_site_fract_x
   _atom_site_fract_y
   _atom_site_fract_z
   _atom_site_occupancy
   _atom_site_B_iso_or_equiv
      Pb Pb+2   8  0.25 0.25 0.25 1    3.31(3)
      Cd Cd+2   4  0.0  0.0  0.0  0.67 1.10(1)
      Nb Nb+5   4  0.0  0.0  0.0  0.33 1.10
      Nb Nb+5   4  0.5  0.0  0.0  1    0.4(1)
      O  O-2    24 0.25 0.0  0.0  1    4.2(1)

loop_ 
   _atom_type_symbol
   _atom_type_number_in_cell
      Pb  2.0        
      Cd  0.67        
      Nb  1.33        
      O   6.0        
 
#=============================================================================
# INFORMATION FOR PHASE 2 (minor phase)
#=============================================================================

data_PCN_phase_2
_database_code_depnum_ccdc_archive 'CCDC 1871646'

_pd_block_id    PCN_phase_02

#==============================================================================
# 7. CHEMICAL, STRUCTURAL AND CRYSTAL DATA

_chemical_name_systematic         Pb(Cd1/3Nb2/3)O3
_chemical_name_common             Pb(Cd1/3Nb2/3)O3


_cell_measurement_temperature     273

# The following item identifies the program(s) used (if appropriate).
_computing_structure_solution     'Topas Academic'

#==============================================================================

# 8. Phase information

_pd_phase_name                         PCN_02
_cell_length_a                         4.14262(5)
_cell_length_b                         4.14262
_cell_length_c                         4.14262
_cell_angle_alpha                      90.0
_cell_angle_beta                       90.0
_cell_angle_gamma                      90.0
_cell_volume                           71.093(3)
_space_group_crystal_system            cubic
_space_group_name_H-M_alt              'P m -3 m'
loop_ 
  _symmetry_equiv_pos_site_id 
  _symmetry_equiv_pos_as_xyz
       1 +x,+y,+z 
       2 -x,-y,+z
       3 -x,-z,-y
       4 -x,-z,+y
       5 -x,+z,-y
       6 -x,+z,+y
       7 -x,+y,-z
       8 -x,+y,+z
       9 -y,-x,-z
      10 -y,-x,+z
      11 -y,-z,-x
      12 -y,-z,+x
      13 -y,+z,-x
      14 -y,+z,+x
      15 -y,+x,-z
      16 -y,+x,+z
      17 -z,-x,-y
      18 -z,-x,+y
      19 -z,-y,-x
      20 -z,-y,+x
      21 -z,+y,-x
      22 -z,+y,+x
      23 -z,+x,-y
      24 -z,+x,+y
      25 +z,-x,-y
      26 +z,-x,+y
      27 +z,-y,-x
      28 +z,-y,+x
      29 +z,+y,-x
      30 +z,+y,+x
      31 +z,+x,-y
      32 +z,+x,-y
      33 +y,-x,-z
      34 +y,-x,+z
      35 +y,-z,-x
      36 +y,-z,+x
      37 +y,+z,-x
      38 +y,+z,+x
      39 +y,+x,-z
      40 +y,+x,+z
      41 +x,-y,-z
      42 +x,-y,+z
      43 +x,-z,-y
      44 +x,-z,+y
      45 +x,+z,-y
      46 +x,+z,+y
      47 +x,+y,-z
      48 -x,-y,-z

# ATOMIC COORDINATES AND DISPLACEMENT PARAMETERS


loop_
      _atom_site_label
      _atom_site_type_symbol
      _atom_site_symmetry_multiplicity
      _atom_site_fract_x
      _atom_site_fract_y
      _atom_site_fract_z
      _atom_site_occupancy
      _atom_site_B_iso_or_equiv
Pb Pb+2   1 0.0 0.0 0.0 1    3.65(7)
Cd Cd+2   1 0.5 0.5 0.5 0.33 0.83(7)
Nb Nb+5   1 0.5 0.5 0.5 0.67 0.83(7)
O  O-2    3 0.5 0.5 0.0 1    4.9(3)

loop_ 
   _atom_type_symbol
   _atom_type_number_in_cell
      Pb  1.0        
      Cd  0.33        
      Nb  0.67        
      O   3.0 
#--eof--eof--eof--eof--eof--eof--eof--eof--eof--eof--eof--eof--eof--eof--eof--#
